# Supplementary material for: Discovery of a novel filamentous prophage in the genome of the Mimosa pudica microsymbiont Cupriavidus taiwanensis STM 6018
Source: Front Microbiol. 2023 Feb 28;14:1082107. doi: 10.3389/fmicb.2023.1082107 (PMC10011098; doi:10.3389/fmicb.2023.1082107)
Supplement: Supplementary file 4 [file Table_4.XLSX]

## Sheet: TSS and pilus genes
Supplementary Table S4a. Gene loci linked to the various secretion and pili systems in Cupriavidus taiwanensis strains STM 6018 and LMG19424T
Gene Name	Gene Product Name	Pfam	STM 6018 Locus Tag	LMG19424T Locus Tag
TYPE I
TolC (AcrC5)	Outer membrane protein	02321	A3AADRAFT_02402	RALTA_A2357
PspE2	Rhodanese-related sulfurtransferase	00581	A3AADRAFT_02403	RALTA_A2356
Pcm	Protein-L-isoaspartate(D-aspartate) O-methyltransferase	01135	A3AADRAFT_02404	RALTA_A2355
AcrB5	Hydrophobic/amphiphilic exporter-1, HAE1 family	00837	A3AADRAFT_02405	RALTA_A2354
	RND family efflux transporter, MFP subunit, HlyD-like secretion protein	16576	A3AADRAFT_02406	RALTA_A2353
	Hypothetical protein	ND	A3AADRAFT_03425
	Hypothetical protein	ND	A3AADRAFT_03426
HlyC	Cytolysin-activating lysine-acyltransferase	02794	A3AADRAFT_03427
TolC	Outer membrane protein	02321	A3AADRAFT_03428
HlyD	Hemolysin D membrane fusion protein	13437, 13533	A3AADRAFT_03429
HlyB	ATPase, type I secretion system	00005, 00664	A3AADRAFT_03430
	Protein of unknown function (DUF2974) (likely adhesin)	11187, 17892, 17963	A3AADRAFT_03431
	Hypothetical protein	ND	A3AADRAFT_03432
	Hypothetical protein	ND	A3AADRAFT_03433
TolC	Outer membrane protein, adhesin transport system	02321	A3AADRAFT_03604	RALTA_B1439
RtxA	Metalloprotease, Hemolysin-type calcium-binding region	00353, 17803,17892, 17963	A3AADRAFT_03605	RALTA_B1440
RtxA	Metalloprotease, Hemolysin-type calcium-binding region	00353, 17803, 17892, 17963	A3AADRAFT_05740	RALTA_B1440
RtxD (HlyD)	Type I protease secretion protein, HlyD	13437, 13533	A3AADRAFT_05739	RALTA_B1441
RtxB (HlyB)	Type I secretion protein, HlyB	00005, 00664	A3AADRAFT_05738	RALTA_B1442
EmhC	Outer membrane lipoprotein, efflux transporter	02321	A3AADRAFT_03783	RALTA_A2177
	Forkhead-associated (FHA) domain-containing protein	00495	A3AADRAFT_03784	RALTA_A2176
EmrA (HlyD family)	Hemolysin D membrane fusion protein	13437, 13533	A3AADRAFT_03785	RALTA_A2175
	Peptidylprolyl isomerase	00639	A3AADRAFT_03786	RALTA_A2174
SunT (HlyB family)	ABC transporter. Bacteriocin-processing peptidase.MEROPS family C39	00005, 00027, 00664, 03412	A3AADRAFT_03787	RALTA_A2173
	Sigma-54 interaction domain-containing protein	00158	A3AADRAFT_03788	RALTA_A2172
TolC	Outer membrane protein	02321	A3AADRAFT_05774	pRALTA_0238
HlyD	Hemolysin D membrane fusion protein	13437, 13533	A3AADRAFT_05775	pRALTA_0239
HlyB	ATPase, type I secretion system	00005, 00664, 03412	A3AADRAFT_05776	pRALTA_0240
	Hypothetical protein	ND	A3AADRAFT_05777	pRALTA_0241
TYPE II
GspC	General secretion pathway protein C; pre-pilin	11356	A3AADRAFT_04757	RALTA_A2985
GspG	Type II secretion system protein G; pseudopilin	07963, 08334	A3AADRAFT_04760	RALTA_A2988
GspH	Type II secretion system protein H; pseudopilin	07963, 12019	A3AADRAFT_04761	RALTA_A2989
GspI	Type II secretion system protein I; pseudopilin	07963, 02501	A3AADRAFT_04762	RALTA_A2990
GspJ	Type II secretion system protein J; pseudopilin	07963	A3AADRAFT_04763	RALTA_A2991
GspK	Type II secretion system protein K; pseudopilin	03934	A3AADRAFT_04764	RALTA_A2992
GspL	Type II secretion system protein L; baseplate (IM)	05134, 12693	A3AADRAFT_04765	RALTA_A2993
GspM	Type II secretion system protein M; baseplate (IM)	04612	A3AADRAFT_04766	RALTA_A2994
GspN	Type II secretion system protein N	01203	A3AADRAFT_04767	RALTA_A2995
GspD	Type II secretion system protein D; type II secretin (OMP)	00263, 03958	A3AADRAFT_04768	RALTA_A2996
GspE	Type II secretion system protein E; ATPase	00437	A3AADRAFT_04769	RALTA_A2997
GspF	Type II secretion system protein F; baseplate (IM)	04770	A3AADRAFT_04770	RALTA_A2998
PILUS SYSTEMS
Flp	Pilus assembly protein Flp/PilA; major pilin	04964	A3AADRAFT_01126	RALTA_A0702
Flp	Pilus assembly protein Flp/PilA; major pilin	04964	A3AADRAFT_01127	RALTA_A0701
CpaA	Prepilin peptidase CpaA	01478	A3AADRAFT_01128	RALTA_A0699
	Putative ATPase, possible chaperone activity	01078	A3AADRAFT_01129	RALTA_A0698
CpaB	Flp pilus assembly protein CpaB; auxiliary protein (periplasmic subunit)	08666, 16976	A3AADRAFT_01130	RALTA_A0697
CpaC	Pilus assembly protein CpaC; secretin	00263, 13629	A3AADRAFT_01131	RALTA_A0696
	Putative transmembrane lipoprotein		A3AADRAFT_01132	RALTA_A0695
	Putative Flp pilus-assembly TadE/G-like	13400	A3AADRAFT_01133	RALTA_A0694
TadG	Flp pilus assembly protein TadG	07811	A3AADRAFT_01134	RALTA_A0693
TadG1a	Flp pilus assembly protein TadG	07811	A3AADRAFT_01135	RALTA_A0692
CpaE (TadZ)	Pilus assembly protein CpaE; ATPase	13614	A3AADRAFT_01136	RALTA_A0691
CpaF (TadA)	Pilus assembly protein CpaF; motor ATPase	00437	A3AADRAFT_01137	RALTA_A0690
TadB1	Pilus assembly tight adherence protein TadB; inner membrane platform	00482	A3AADRAFT_01138	RALTA_A0689
TadC	Pilus assembly tight adherence protein TadC; inner membrane platform	00482	A3AADRAFT_01139	RALTA_A0688
Flp	Pilus assembly protein Flp/PilA; major pilin	04964	A3AADRAFT_01206	RALTA_B0189
CpaA	Prepilin peptidase CpaA	01478	A3AADRAFT_01207	RALTA_B0190
TadG	Flp pilus assembly protein TadG (TadE-like); minor pilin	07811	A3AADRAFT_01208	RALTA_B0191
CpaB	Flp pilus assembly protein CpaB; auxiliary protein (periplasmic subunit)	16976	A3AADRAFT_01209	RALTA_B0192
CpaC	Pilus assembly protein CpaC; secretin	00263, 13629	A3AADRAFT_01210	RALTA_B0193
CpaE (TadZ)	Pilus assembly protein CpaE; ATPase (atypical, pilus recruitment)	16968	A3AADRAFT_01211	RALTA_B0194
CpaF (TadA)	Pilus assembly protein CpaF; motor ATPase	00437	A3AADRAFT_01212	RALTA_B0195
TadB3	Pilus assembly tight adherence protein TadB; inner membrane platform	00482	A3AADRAFT_01213	RALTA_B0196
TadC	Pilus assembly tight adherence protein TadC; inner membrane platform	00482	A3AADRAFT_01214	RALTA_B0197
TadD	Flp pilus assembly protein TadD, contains TPR repeats; pilotin	13414	A3AADRAFT_01215	RALTA_B0198
	Protein of unknown function (DUF3613)		A3AADRAFT_01216	RALTA_B0199
	Uncharacterized membrane protein, TadC-like (pilus biogenesis)	09977	A3AADRAFT_01217	RALTA_B0200
	DNA-binding transcriptional response regulator, NtrC family	00158, 02954	A3AADRAFT_01218	RALTA_B0201
PilA	Type IV pilus assembly protein PilA, major pilin	00114, 07963	A3AADRAFT_01884	RALTA_A0505
PilM2	Type IV pilus assembly protein PilM; cytoplasmic actin-like protein	11104	A3AADRAFT_04544	RALTA_A2899
PilN2	Type IV pilus assembly protein PilN; inner membrane alignment protein	05137	A3AADRAFT_04543	RALTA_A2898
PilO2	Type IV pilus assembly protein PilO; inner membrane alignment protein	04350	A3AADRAFT_04542	RALTA_A2897
PilP2	Type IV pilus assembly protein PilP; inner membrane lipoprotein	04351	A3AADRAFT_04541	RALTA_A2896
PilQ2	Type IV pilus assembly protein PilQ; secretin	00263, 03958, 07660, 11741	A3AADRAFT_04540	RALTA_A2895
PilE	putative type 4 fimbrial biogenesis transmembrane PilE-related protein (pilin)	07963, 16732	A3AADRAFT_03637	RALTA_A2324
PilY1	putative type-4 fimbrial biogenesis protein precursor; pily1 domain, Con A-like domain (pilin)	05567	A3AADRAFT_03636	RALTA_A2325
PilX	putative type-4 fimbrial biogenesis transmembrane pilX-related protein precursor (pilin)	13681, 14341	A3AADRAFT_03635	RALTA_A2326
PilW	putative type 4 fimbrial biogenesis transmembrane pilW-related protein precursor (pilin)	07963, 16074	A3AADRAFT_03634	RALTA_A2327
PilV	putative type-4 fimbrial biogenesis pilV-related transmembrane protein (pilin)	(TIGR02523, TIGR02532)	A3AADRAFT_03633	RALTA_A2328
FimT	putative type-4 fimbrial fimT-related pilin (minor pilin)	12019	A3AADRAFT_03632	RALTA_A2329
	Hypothetical protein			RALTA_ACDS2467000R
	Hypothetical protein		A3AADRAFT_03631	RALTA_A2330
PilW	Type IV pilus assembly protein PilW	07963, 16074	A3AADRAFT_03630	RALTA_A2331
PilX	Type IV pilus assembly protein PilX	13681	A3AADRAFT_03629	RALTA_A2332
PilY1	Type IV pilus assembly protein PilY1	(COG3419)	A3AADRAFT_03628	RALTA_A2333
PilE	Type IV pilus assembly protein PilE	07963	A3AADRAFT_03627	RALTA_A2334
FimT	Type IV pilus assembly protein FimT	12019	A3AADRAFT_03626	RALTA_A2335
PilE	Type IV pilus assembly protein PilE	07963, 16732	A3AADRAFT_01733	RALTA_A0357
FimT	Type IV pilus assembly protein FimT	07963, 12019	A3AADRAFT_01734	RALTA_A0358
PilV	Type IV pilus assembly protein PilV	07963	A3AADRAFT_01735	RALTA_A0359
PilW	Type IV pilus assembly protein PilW	07963, 16074	A3AADRAFT_01736	RALTA_A0360
PilX	Type IV pilus assembly protein PilX	14341	A3AADRAFT_01737	RALTA_A0361
PilY1	Type IV pilus assembly protein PilY1	05567	A3AADRAFT_01738	RALTA_A0362
PilB	Type IV pilus assembly protein PilB (ATPase)	00437	A3AADRAFT_02064	RALTA_A2710
PilC	Type IV pilus assembly transmembrane protein PilC (platform protein)	00482	A3AADRAFT_02063	RALTA_A2711
PilD (GspO)	Prepilin peptidase / N-methyltransferase	01478, 06750	A3AADRAFT_02062	RALTA_A2712
PilT	Pilus retraction ATPase PilT	00437	A3AADRAFT_02194	RALTA_A2579
PilU	PilT-dependent retraction ATPase	00437	A3AADRAFT_02195	RALTA_A2578
	Hypothetical protein			pRALTA_0198
PilV	Shufflon protein, N-terminal constant region; putative minor pilin (adhesin)	04917	A3AADRAFT_05612	pRALTA_0200
	Hypothetical protein, putative exported protein	ND	A3AADRAFT_05611	pRALTA_0201
t-PilS	PilS N terminal Type IVB prepilin (major pilin)	08805	A3AADRAFT_05610	pRALTA_0202
t-PilS	PilS N terminal Type IVB prepilin (major pilin)	08805	A3AADRAFT_05609	pRALTA_0203
	Inner-membrane platform protein, homologous with Type II secretion protein PulF (GspF)	00482	A3AADRAFT_05608	pRALTA_0204
PilB	Type IV pilus assembly pathway ATPase	00437	A3AADRAFT_05607	pRALTA_0205
PilO	Pilin accessory protein PilO, alignment protein	06864	A3AADRAFT_05606	pRALTA_0206
PilP	Type IV pilus biogenesis protein PilP, alignment protein	11356	A3AADRAFT_05605	pRALTA_0207
PilN	Type IVB pilus formation outer membrane alignment protein, plasmid R64 PilN family	00263	A3AADRAFT_05604	pRALTA_0209
TcpQ	Toxin co-regulated pilus biosynthesis protein Q; secretin	10671	A3AADRAFT_05603	pRALTA_0210
	Soluble lytic transglycosylase invasion protein, PilT functional equivalent	01464	A3AADRAFT_05602	pRALTA_0212
PilL-like	Hypothetical protein, putative exported protein	ND	A3AADRAFT_05601	pRALTA_0213
TYPE III
SctR	Type III protein R inner membrane protein	00813	A3AADRAFT_03420	RALTA_B1264
SctQ	Type III protein Q ATPase associated protein	01052	A3AADRAFT_03419	RALTA_B1263
SctV	Type III protein V inner membrane protein	00771	A3AADRAFT_03418	RALTA_B1262
SctS	Type III protein S inner membrane protein	01313	A3AADRAFT_03417	RALTA_B1261
SctC	Type III protein C secretin (outer membrane protein)	00263, 03958	A3AADRAFT_03416	RALTA_B1260
SctD	Type III protein D inner membrane ring	(TIGR02500)	A3AADRAFT_03415	RALTA_B1259
	Hypothetical protein (putative pilus subunit)	ND	A3AADRAFT_03414	RALTA_B1258
	Hypothetical protein (putative pilus subunit)	ND	A3AADRAFT_03413	RALTA_B1257
SctJ	Type III protein J inner membrane protein	01514	A3AADRAFT_03412	RALTA_B1256
SctK	Type III protein K inner membrane adaptor protein	ND	A3AADRAFT_03411	RALTA_B1255
SctL	Type III protein L ATPase associated protein	02108	A3AADRAFT_03410	RALTA_B1254
SctN	Type III protein N ATPase	00006, 02874, 18269	A3AADRAFT_03409	RALTA_B1253
SctO-like	Type III protein (HrpB7) FliJ family inner membrane protein	02050	A3AADRAFT_03408	RALTA_B1252
SctT	Type III protein T inner membrane protein	01311	A3AADRAFT_03407	RALTA_B1251
SctU	Type III protein U inner membrane protein	01312	A3AADRAFT_03406	RALTA_B1250
	Regulatory protein, luxR family	00196, 03472	A3AADRAFT_03405	RALTA_B1249
TYPE IV
TrbN	Soluble lytic transglycosylase (SLT) domain-containing protein	01464	A3AADRAFT_05600	pRALTA_0214
TrbI/VirB10	Type IV secretion system protein TrbI/VirB10; channel formation	03473	A3AADRAFT_05599	pRALTA_0215
TrbG/VirB9	Type IV secretion system protein VirB9; pore structure	03524	A3AADRAFT_05598	pRALTA_0216
TrbF/VirB8	Type IV secretory pathway, component VirB8; channel formation, substrate transfer	04335	A3AADRAFT_05597	pRALTA_0217
TrbB	Pilus assembly protein, ATPase, chaperonin	00437	A3AADRAFT_05596	pRALTA_0218
TrbC/VirB2	Major pilus protein	04956	A3AADRAFT_05595	pRALTA_0219
TrbD/VirB3	Type IV protein TrbD inner membrane protein	ND	A3AADRAFT_05594	pRALTA_0220
TrbE/VirB4	Protein-secreting ATPase	03135	A3AADRAFT_05593	pRALTA_0221
TrbJ	P-type conjugative transfer protein, entry exclusion protein A	(TIGR02780)	A3AADRAFT_05592	pRALTA_0222
TrbL/VirB6	Plasmid conjugal transfer protein, channel formation	04610	A3AADRAFT_05591	pRALTA_0223
TraI	Conjugal transfer pilus assembly protein TraI, helicase/relaxase	07512	A3AADRAFT_05590	pRALTA_0224
TraD/TraG	Conjugal transfer pilus assembly protein TraD/TraG (ATPase; VirD4 family)	12696	A3AADRAFT_05589	pRALTA_0225
	Hypothetical protein	ND	A3AADRAFT_05588	pRALTA_0226
	Hypothetical protein	ND	A3AADRAFT_05587	pRALTA_0227
	Protein of unknown function (DUF4400), Integrating conjugative element protein	14348	A3AADRAFT_05586	pRALTA_0228
	Hypothetical protein	ND	A3AADRAFT_05585	pRALTA_0229
	Superfamily I DNA or RNA helicase	13245, 13361	A3AADRAFT_05584	pRALTA_0230
TYPE VI
TssI (VgrG)	RHS element Vgr protein	04717, 05954, 10106, 13296	A3AADRAFT_01651	RALTA_A0273
	Conserved hypothetical protein; putative hydrolase	07819	A3AADRAFT_01650	RALTA_A0272
	Conserved hypothetical protein	18426, 18443	A3AADRAFT_01649	RALTA_A0271
	Conserved hypothetical protein	18426, 18443	A3AADRAFT_01648	RALTA_A0270
SciA (TssA-like)	Type VI secretion system protein TssA (SciA)	06812	A3AADRAFT_01980	RALTA_A0602
SciB (TssG-like)	Type VI secretion system protein TssG (SciB)	06996	A3AADRAFT_01981	RALTA_A0603
SciC (TssF-like)	Type VI secretion system protein TssF (SciC)	05947	A3AADRAFT_01982	RALTA_A0604
SciD (TssE-like)	Type VI secretion system protein TssE (SciD)	04965	A3AADRAFT_01983	RALTA_A0605
SciF	Type VI secretion-associated protein SciF		A3AADRAFT_01984	RALTA_A0606
SciG (TssH-like)	Type VI secretion ATPase, ClpV1 family	00004, 02861, 07724, 10431, 17871		RALTA_A0607
SciH (TssB-like)	Type VI secretion system protein TssB (SciH)	05591		RALTA_A0608
SciI	Type VI secretion system protein TssC (SciIC)	05943, 18945		RALTA_A0609
SciK (Hcp)	Type VI secretion system secreted protein Hcp (SciK)	05638	A3AADRAFT_01985	RALTA_A0610
TssI (VgrG)	RHS element Vgr protein	04717, 05954, 10106, 13297	A3AADRAFT_01986	RALTA_A0611
	Conserved hypothetical protein, putative adhesin	11678	A3AADRAFT_01987	RALTA_A0612
	Putative exported protein		A3AADRAFT_01988	RALTA_A0613
	Hypothetical protein		A3AADRAFT_01989	RALTA_A0614
	Putative exported protein		A3AADRAFT_01990	RALTA_A0615
	Hypothetical protein		A3AADRAFT_01991	RALTA_A0616
TagD	Zn-binding Pro-Ala-Ala-Arg (PAAR) domain-containing protein, involved in TypeVI secretion	05488	A3AADRAFT_01992	RALTA_A0617
SciN (TssJ-like)	Type VI secretion system protein TssJ (SciN)	12790	A3AADRAFT_01993	RALTA_A0618
SciO (TssK-like)	Type VI secretion system protein TssK (SciO)	05936	A3AADRAFT_01994	RALTA_A0619
SciP	Type VI secretion system protein TssL (SciP)	00691, 09850	A3AADRAFT_01995	RALTA_A0620
SciS	Type VI secretion system protein TssM (SciS)	06744, 06761, 14331	A3AADRAFT_01996	RALTA_A0621
SciT	Type VI secretion-associated protein SciT	09867	A3AADRAFT_01997	RALTA_A0622
	Phospholipase D1/2	00614	A3AADRAFT_00191	RALTA_B1035
TssI (VgrG)	Type VI secretion, VgrG spike protein (includes putative effector domain)	04717, 05954, 10106, 13296	A3AADRAFT_00192	RALTA_B1034
	Hypothetical protein		A3AADRAFT_00193	RALTA_B1033
Putative TagX	Peptidoglycan L-alanyl-D-glutamate endopeptidase CwlK	13539	A3AADRAFT_00194	RALTA_B1032
TagD	Zn-binding Pro-Ala-Ala-Arg (PAAR) domain-containing protein, involved in TypeVI secretion	05488	A3AADRAFT_00195	RALTA_B1031
	Hypothetical protein		A3AADRAFT_00196	RALTA_B1030
TssM	Type VI secretion system protein TssM (ImpL)	06744, 06761, 14331	A3AADRAFT_00197	RALTA_B1029
	Type VI secretion system protein ImpM (conserved accessory protein)	09867	A3AADRAFT_00198	RALTA_B1028
	OmpA-OmpF porin, outer membrane protein	00691	A3AADRAFT_00199	RALTA_B1027
	Hypothetical protein		A3AADRAFT_00200	RALTA_B1026
TssA	Type VI secretion system protein TssA (ImpA)	06812	A3AADRAFT_00201	RALTA_B1025
	Hypothetical protein		A3AADRAFT_00202	RALTA_B1023
	Hypothetical protein		A3AADRAFT_00203	RALTA_B1022
	Hypothetical protein		A3AADRAFT_00204	RALTA_B1022
	Phage late control gene D protein (GPD)	05954	A3AADRAFT_00205
	Hypothetical protein		A3AADRAFT_00206
	Hypothetical protein		A3AADRAFT_00207
	Protein of unknown function (DUF4123)	13503	A3AADRAFT_00208	RALTA_B1021
TssI (VgrG)	RHS element Vgr protein	04717, 05954, 10106, 13296	A3AADRAFT_00209	RALTA_B1020
TssH (VasG)	Type VI secretion ATPase, ClpV1 family	00004, 02861, 07724, 10431, 17871	A3AADRAFT_00210	RALTA_B1019
TssG	Type VI secretion system protein TssG (ImpH)	06996	A3AADRAFT_00211	RALTA_B1018
TssF	Type VI secretion system protein TssF (ImpG)	05947	A3AADRAFT_00212	RALTA_B1017
TssE	Type VI secretion system protein TssE (ImpF)	04965	A3AADRAFT_00213	RALTA_B1016
TssD (Hcp)	Type VI secretion system secreted protein TssD (Hcp)	05638	A3AADRAFT_00214	RALTA_B1015
TssC	Type VI secretion system protein TssC (ImpC)	05943, 18945	A3AADRAFT_00215	RALTA_B1014
TssB	Type VI secretion system protein TssB (ImpB)	05591	A3AADRAFT_00216	RALTA_B1013
	Hypothetical protein		A3AADRAFT_00217	RALTA_B1012
TssJ	Type VI secretion system protein TssJ (VasD)	12790	A3AADRAFT_00218	RALTA_B1011
TssK	Type VI secretion system protein TssK (VasE)	05936	A3AADRAFT_00219	RALTA_B1010
TssL	Type VI secretion system protein TssL (VasF)	09850	A3AADRAFT_00220	RALTA_B1009
TssI (VgrG)	RHS element Vgr protein	04717, 05954, 10106, 13296	A3AADRAFT_00221	RALTA_B1008
	Hypothetical protein		A3AADRAFT_00222	RALTA_B1007
	Hypothetical protein		A3AADRAFT_00223	RALTA_B1006
	Hypothetical protein		A3AADRAFT_00224
TssI (VgrG)	RHS element Vgr protein	04717, 05954, 10106, 13296	A3AADRAFT_01451

## Sheet: STM 6018 filamentous phage
Supplementary Table S4b. Gene loci of the filamentous prophage in Cupriavidus taiwanensis STM 6018
Locus Tag IMG (NCBI)	Gene Product Name	COG/Protein Family
A3AADRAFT_00009	Hypothetical protein	PF01381
A3AADRAFT_00010	Protein containing an AT-hook motif	PF02178
A3AADRAFT_00011	Zonula occludens protein ATPase (=pI)	COG4128; PF05707
A3AADRAFT_00012	Minor virion protein, coat protein D; DUF2523 (=pVI, Ace)	PF10734
A3AADRAFT_00013	Minor coat protein A (=pIII attachment protein)
A3AADRAFT_00014	Major virion protein, coat protein B (=pVIII, cep)
(A3AA_RS32175)	Conserved hypothetical protein ( = pIX)
A3AADRAFT_00015	Hypothetical protein (= pVII)
A3AADRAFT_00016	Hypothetical protein (= pV)
A3AADRAFT_00017	Phage replication initiation protein RstA (DNA relaxase NicK, =pII)	COG2946, PF02486
A3AADRAFT_00018	HTH transcriptional regulator

## Sheet: STM 6070 filamentous phage
Supplementary Table S4c. Gene loci of the filamentous prophage in "Cupriavidus neocaledonicus" STM 6070
Locus Tag IMG (NCBI)	Gene Product Name	COG/Protein Family
A3AGDRAFT_04111	Hypothetical protein
A3AGDRAFT_04112	Secretin (= pIV)	PF00263
A3AGDRAFT_04113	Zonula occludens protein ATPase (=pI)	COG4128, PF05707
A3AGDRAFT_04114	Minor virion protein, coat protein D; DUF2523 (=pVI, Ace)	PF10734
A3AGDRAFT_04115	Minor coat protein A (=pIII attachment protein)
A3AGDRAFT_04116	Major virion protein, coat protein B (=pVIII, cep)
A3AGDRAFT_04117	Conserved hypothetical protein
A3AGDRAFT_04118	Hypothetical protein
A3AGDRAFT_04119	Phage replication protein, pII/X family	PF05144
A3AGDRAFT_04120	Hypothetical protein
A3AGDRAFT_04121	Hypothetical protein
A3AGDRAFT_04122	Site-specific recombinase XerD Phage integrase	COG4974, PF00589

## Sheet: WSM4176 filamentous phage
Supplementary Table S4d. Gene loci of the filamentous prophage in Paraburkholderia tuberum WSM4176
Locus Tag IMG (NCBI)	Gene Product Name	COG/Protein Family
B014DRAFT_04848	Hypothetical protein
B014DRAFT_04849	Secretin (= pIV)	PF00263
B014DRAFT_04850	Zonula occludens protein ATPase (=pI)	COG4128, PF05707
B014DRAFT_04851	Minor virion protein, coat protein D; DUF2523 (=pVI, Ace)	PF10734
B014DRAFT_04852	Minor coat protein A (=pIII attachment protein)
B014DRAFT_04853	Major virion protein, coat protein B (=pVIII, cep)	PF05356
B014DRAFT_04854	Hypothetical protein
B014DRAFT_04855	Hypothetical protein
B014DRAFT_04856	Phage replication initiation protein RstA (DNA relaxase NicK, =pII)	COG2946, PF02486
B014DRAFT_04857	Hypothetical protein
B014DRAFT_04858	Hypothetical protein
B014DRAFT_04859	Lambda repressor-like, DNA-binding domain, IPR010982

## Sheet: STM 6018 H-NS genes
Supplementary Table S4e. Gene loci encoding putative H-NS-like proteins (pfam00816) in Cupriavidus taiwanensis strains STM 6018 and LMG19424T
Gene Product Name	STM 6018 Locus Tag	LMG19424T Locus Tag
Nucleoid protein H-NS	A3AADRAFT_01259	RALTA_B0237
H-NS family DNA-binding protein	A3AADRAFT_02687	RALTA_B2034
H-NS family DNA-binding protein		pRALTA_0510
Histone-like nucleoid-structuring protein H-NS	A3AADRAFT_05649	pRALTA_0659
DNA-binding protein H-NS	A3AADRAFT_05650	pRALTA_0660
DNA-binding protein H-NS	A3AADRAFT_05654	pRALTA_0666
DNA-binding protein H-NS	A3AADRAFT_05657	pRALTA_0669

## Sheet: STM 6018 XerCD genes
Supplementary Table S4f. Gene loci encoding putative XerC and XerD proteins in Cupriavidus taiwanensis STM 6018
Gene Product Name	Pfam	STM 6018 Locus Tag
Integrase family protein	12482	A3AADRAFT_02421
Integrase/recombinase XerC	00589, 02899	A3AADRAFT_04075
Site-specific recombinase XerD	00589, 12482	A3AADRAFT_05026
Integrase family protein	00589	A3AADRAFT_05522
Site-specific recombinase XerD	00589	A3AADRAFT_05527
Site-specific recombinase XerD	00589	A3AADRAFT_05535
Site-specific recombinase XerD	00589	A3AADRAFT_05688
Site-specific recombinase XerD	00589, 12482	A3AADRAFT_05748
